# Supplementary material for: A Comparative Analysis of Deep Learning Models for Automated Cross-Preparation Diagnosis of Multi-Cell Liquid Pap Smear Images
Source: Diagnostics (Basel). 2022 Jul 29;12(8):1838. doi: 10.3390/diagnostics12081838 (PMC9406372; doi:10.3390/diagnostics12081838)
Supplement: Supplementary file 1 [file diagnostics-12-01838-s001.zip]

Archive with 1 entries (1 files):
- diagnostics-1759938-supplementary.pdf
